# Supplementary material for: An MXene-Grafted Terpolymer Hydrogel for Adsorptive Immobilization of Toxic Pb(II) and Post-Adsorption Application of Metal Ion Hydrogel
Source: Gels. 2023 Oct 19;9(10):827. doi: 10.3390/gels9100827 (PMC10606399; doi:10.3390/gels9100827)
Supplement: Supplementary file 1 [file gels-09-00827-s001.zip]

Archive with 1 entries (1 files):
- gels-2663445-supplementary.pdf
